# Supplementary material for: Effects of Dendropanax morbiferus Leaf Extract on Sleep Parameters in Invertebrate and Vertebrate Models
Source: Antioxidants (Basel). 2023 Oct 21;12(10):1890. doi: 10.3390/antiox12101890 (PMC10604594; doi:10.3390/antiox12101890)
Supplement: Supplementary file 1 [file antioxidants-12-01890-s001.zip]

Archive with 1 entries (1 files):
- antioxidants-2640140-supplementary.pdf
